# Supplementary material for: Parkia platycephala Pods Modulate Eimeria spp. Parasite Load and Enhance Productive Performance in Naturally Infected Lambs
Source: Animals (Basel). 2025 Oct 3;15(19):2896. doi: 10.3390/ani15192896 (PMC12523712; doi:10.3390/ani15192896)
Supplement: Supplementary file 1 [file animals-15-02896-s001.zip]

Archive with 1 entries (1 files):
- animals-3851421-supplementary.pdf
